# Supplementary material for: Plant-Based Diets Improve Maternal–Fetal Outcomes in CKD Pregnancies
Source: Nutrients. 2022 Oct 9;14(19):4203. doi: 10.3390/nu14194203 (PMC9573150; doi:10.3390/nu14194203)
Supplement: Supplementary file 1 [file nutrients-14-04203-s001.zip]

Archive with 1 entries (1 files):
- nutrients-1862239-supplementary.pdf
